# Supplementary material for: Effects of transport stress on the oxidative index, apoptosis and autophagy in the small intestine of caprine
Source: BMC Vet Res. 2023 Aug 9;19:117. doi: 10.1186/s12917-023-03670-9 (PMC10413633; doi:10.1186/s12917-023-03670-9)
Supplement: Supplementary file 1 — Additional file 1. Western Blot Original Images. [file 12917_2023_3670_MOESM1_ESM.zip]

Archive with 2 entries (2 files):
- 1-Western Blot Original Images.docx
- 2-Western Blot Original Images.docx
